# Supplementary material for: Probing in vivo RNA Structure With Optimized DMS-MaPseq in Rice
Source: Front Plant Sci. 2022 Mar 31;13:869267. doi: 10.3389/fpls.2022.869267 (PMC9009289; doi:10.3389/fpls.2022.869267)
Supplement: Supplementary file 1 [file Table_1.XLSX]

## Sheet: Sheet1
For primer extension assay
biotin labeled 18S rRNA	Biotin-AACTGATTTAATGAGCCATTCGCAG
For target specific DMS-MaPseq
Os18SrRNA-F	GAACTAATTCGAACTGTGAAACTGCG
Os18SrRNA-RT-R	ATTTATTGTCACTACCTCCCCGTGTCAGGATTGGG
At18SrRNA-F	GAACGAATTCAGACTGTGAAACTGC
At18SrRNA-RT-R	ATTTATTGTCACTACCTCCCCGTGTCAGGATTGGG
OsPHO2-F	GCTTAGATTGCTTCCGGGC
OsPHO2-RT-R	GATCCATCTTTCCGAGCCCTTCTTAGGATAGGCGC
For chloroplast depeletion assay
psbA1-F	ATGACTGCAATTTTAGAGAG
psbA427-R	TAATACGACTCACTATAGGGTCCAAGGACGCATACCCAG
psbA476-F	TGATTTACCCTATTGGTCAAG
psbA1002-R	TAATACGACTCACTATAGGGACGTTCGTGCATTACTTCC
rbcL45-F	TGGTGTTAAGGATTATAAATTG
rbcL1267-R	TAATACGACTCACTATAGGGGCCACCCGATTAGCTGCTGCAC
pasB1-F	ATGGAATTAAGATTTCCCAGG
psaB1103-R	TAATACGACTCACTATAGGGTGAGTAGTAAAGTCTTGTGC
pasB1170-F	AGCTATTTTTTTCATTAGAG
psaB2205-R	TAATACGACTCACTATAGGGTTAACCAAACTTGCCTGATG
psaA1-F	ATGATGATTCGTTCGCCGG
psaA1089-R	TAATACGACTCACTATAGGGACAATGGTTGTAGAGCCTAGC
psaA1090-F	GTAGCTCATCATATGTACTC
psaA2253-R	TAATACGACTCACTATAGGGCTATCCTACTGCAATAATTC
psbC1-F	ATGAAAATCTTATATTCCCTG
psbC789-R	TAATACGACTCACTATAGGGTGCACGGCGAGCCCATGCG
psbC809-F	CTTACTTGTCTTATAGTTTAG
psbC1422-R	TAATACGACTCACTATAGGGTTAGTTAAGAGGGGTCATG
psbB1-F	ATGGGTTTGCCTTGGTATCG
psbB307-R	TAATACGACTCACTATAGGGACACAATATGCGCCCCTGCC
psbB333-F	TATCTGGCATTGGGTATATTG
psbB772-R	TAATACGACTCACTATAGGGACCACATAGTTCCGGCAAC
psbB1054-F	CGCGAACTTTTTGTACGCCG
psbB1062-R	TAATACGACTCACTATAGGGTCAGACTGGCTGTCTCCCTG
psbD1-F	ATGACTATAGCCCTTGGTAG
psbD520-R	TAATACGACTCACTATAGGGAACTCGGCGCAAAGAACCAAC
psbD564-F	ATTTCATAATTGGACGTTG
psbD1062-F	TAATACGACTCACTATAGGGTTAAAGAGCGTTTCCACGTG
For chloroplast RT-PCR
OsActin-RT-F	TCAGCAACTGGGATGATATGGAG
OsActin-RT-R	GCCGTTGTGGTGAATGAGTAAC
psbA-RT-F	GGCTGCTTGGCCTGTAGTAG
psbA1002-R	TAATACGACTCACTATAGGGACGTTCGTGCATTACTTCC
psaA-RT-F	CAGCCTAGAGCCTTGAGCAT
psaA2253-R	TAATACGACTCACTATAGGGCTATCCTACTGCAATAATTC
psaB-RT-F	GACATCTTGTTTGGGCGACT
psaB2205-R	TAATACGACTCACTATAGGGTTAACCAAACTTGCCTGATG
psbB-RT-F	CGTTCCCAATTAGGGGAAAT
psbB1062-R	TAATACGACTCACTATAGGGTCAGACTGGCTGTCTCCCTG
psbC-RT-F	AAATTCTGTGGGTGGCGTAG
psbC1422-R	TAATACGACTCACTATAGGGTTAGTTAAGAGGGGTCATG
psbD-RT-F	CCCAAATCTTTGGTGTTGCT
psbD1062-F	TAATACGACTCACTATAGGGTTAAAGAGCGTTTCCACGTG
rbcL-RT-F	CAGGGGGTATTCATGTTTGG
rbcL1267-R	TAATACGACTCACTATAGGGGCCACCCGATTAGCTGCTGCAC
